# Supplementary material for: β-Sitosterol Glucoside-Loaded Nanosystem Ameliorates Insulin Resistance and Oxidative Stress in Streptozotocin-Induced Diabetic Rats
Source: Antioxidants (Basel). 2022 May 22;11(5):1023. doi: 10.3390/antiox11051023 (PMC9137832; doi:10.3390/antiox11051023)
Supplement: Supplementary file 1 [file antioxidants-11-01023-s001.zip]

Archive with 1 entries (1 files):
- antioxidants-1714270-supplementary.pdf
